# Supplementary material for: Overexpression of small-conductance Ca2+-activated K+ channel 2 attenuates pain-like behavior in female mice with cystitis
Source: JCI Insight. 2026 May 22;11(10):e199567. doi: 10.1172/jci.insight.199567 (PMC13232727; doi:10.1172/jci.insight.199567)
Supplement: Supporting data values [file jciinsight-11-199567-s114.xlsx]

## Sheet: Figure 2C
	Figure 2C
	TTX-R
	Spikes count
	Before	after apamin
	11	21
	4	13
	1	2
	1	3
	19	27
	16	20
	14	21
	20	24
	20	27
	22	28
	17	20
	12	13
	13	15
	20	22
	23	40
	9	11
	6	8
Mean	13.41	18.53
SEM	1.743	2.355

## Sheet: Figure 2D
	Figure 2D
	TTX-S
	Spikes count
	before	after apamin
	7	2
	1	0
	1	0
	16	4
	11	2
	8	3
	38	21
	13	3
	18	20
Mean	12.56	6.111
SD	3.746	2.756

## Sheet: Figure 3D 
	Figure 3D		Bladder capacity at 40 cmH2O
	SK2-KO	WT
	231.534	318.687
	262.156	128.622
	778.335	358.992
	319.681	278.205
	326.9	253.785
	170.415	297.719
		390.298
Mean	348.2	289.5
SEM	89.24	32.07

## Sheet: Figure 3E
	Figure 3E		Mean afferent discharge frequency at 40 cmH2O
	SK2-KO	WT
	137.613	198.237
	131.936	133.503
	263.695	80.3394
	139.893	186.212
	263.319	280.024
	114.722	181.092
		775.073
Mean	175.2	262.1
SEM	28.16	88.56

## Sheet: Figure 3F
	Figure 3 F
	SK2-KO										WT
	Pressure (cmH20)	Normalized firing discharge (%)									Pressure (cmH20)	Normalized firing discharge (%)
	0	0.229294	3.15112	1.04476	2.33279	1.11397	0.680723	0.043007			0	2.1651	0.189486	0.060598	7.06801	2.71396	0.510958
	5	0.416921	10.5195	2.68949	2.12249	2.16017	3.03762	0.161642			5	0.629053	0	0.291087	7.30337	2.81313	1.42061
	7.5	3.74975	11.0136	1.10642	2.79461	1.2545	0.157773	0.142222			7.5	0.406794	0.568457	0.126408	9.47256	3.81558	1.42058
	10	9.55086	5.38788	12.5572	0.649219	1.72747	0.244844	2.25314			10	0.363339	0.992932	9.50881	19.8379	40.2496	0.261503
	12.5	20.9747	8.10632	32.878	7.44375	29.1185	1.18697	80.9608			12.5	3.50165	0	22.1992	30.7963	54.8147	12.8436
	15	48.324	38.6146	53.0026	37.1275	43.8075	14.555	86.1781			15	11.4464	1.04227	32.8241	38.1212	63.7806	27.499
	17.5	66.0849	47.3307	72.8784	47.8986	59.3853	33.3583	86.7504			17.5	32.5444	6.43216	38.3655	47.3306	63.9547	31.3803
	20	107.577	81.5104	94.2183	54.5867	68.3504	46.8669	88.5447			20	54.1641	18.0286	43.7781	47.4517	63.5936	43.82
	22.5	88.8944	90.2422	69.8463	42.1157	81.8768	49.6614	88.0755			22.5	66.5961	32.7201	45.6558	49.9067	69.3375	42.4699
	25	102.355	95.24	92.0049	71.1292	82.4259	78.061	96.4888			25	76.5225	35.5486	57.3658	56.7307	74.8433	63.1857
	27.5	66.9631	97.1893	101.946	84.3978	87.9006	78.3137	97.8228			27.5	69.8291	42.0658	63.5627	58.9707	88.0182	62.895
	30	113.762	93.2557	80.8585	68.9015	90.5902	98.0673	98.7965			30	80.2578	50.7039	69.8267	69.054	67.8534	79.7009
	32.5	77.8817	98.7613	89.1513	83.822	91.5037	87.8515	98.8562			32.5	92.3114	68.7107	67.2698	73.1652	77.0139	87.8177
	35	89.9887	95.5938	93.0529	106.085	90.367	101.876	99.3992			35	82.7251	67.7763	72.7993	74.576	75.1611	79.5656
	37.5	84.438	87.0256	121.069	108.813	110.278	91.3374	98.4			37.5	105.305	91.21	82.9357	84.7155	83.1817	94.3698
	40	100	100	100	100	100	100	100			40	100	100	100	100	100	100
	Pressure (cmH20)	Mean	SD								Pressure (cmH20)	Mean	SD
	0	1.228	1.13								0	2.118	2.661
	5	3.015	3.484								5	2.076	2.753
	7.5	2.888	3.821								7.5	2.635	3.61
	10	4.624	4.775								10	11.87	15.87
	12.5	25.81	27.03								12.5	20.69	20.27
	15	45.94	21.59								15	29.12	21.91
	17.5	59.1	17.93								17.5	36.67	19.08
	20	77.38	21.87								20	45.14	15.27
	22.5	72.96	19.85								22.5	51.11	14.26
	25	88.24	11.26								25	60.7	14.94
	27.5	87.79	12.41								27.5	64.22	14.96
	30	92.03	14.25								30	69.57	10.73
	32.5	89.69	7.606								32.5	77.71	10.26
	35	96.62	6.08								35	75.43	5.227
	37.5	100.2	13.63								37.5	90.29	8.702
	40	100	0								40	100	0

## Sheet: Figure 3G
	Figure 3G
	SK2-KO										WT
	Pressure (cmH20)	Bladder capacity (%)									Pressure (cmH20)	Bladder capacity (%)
	0	0	0	0	0	0	0	0			0	0	0	0	0	0	0
	5	8.03539	0.025423	0.102607	0.396039	0.21137	8.64181	0.07655			5	0.149945	0.093451	5.31484	0.188891	0.446887	0.435981
	7.5	19.945	0.028008	0.369374	4.43567	0.488327	14.2494	7.19541			7.5	7.02276	3.96802	19.1685	13.4739	14.1585	4.75734
	10	37.3072	0.087485	41.4837	20.8318	27.8766	13.9723	19.7713			10	17.5388	7.01105	50.866	41.9329	74.5628	16.5502
	12.5	57.6826	20.4535	58.7905	43.2082	56.8273	33.948	32.5394			12.5	33.5518	9.72192	70.1959	70.2029	80.658	52.5214
	15	63.9961	41.4041	69.108	66.8123	68.6352	57.3967	59.8455			15	51.303	19.9842	78.5918	75.6806	83.4848	77.2667
	17.5	69.8117	53.407	75.1209	74.8123	75.7663	71.4497	71.6174			17.5	62.555	26.9449	86.9183	78.7028	85.6184	81.7562
	20	78.0068	65.712	78.8122	80.3173	80.4034	79.8762	75.9295			20	71.4216	47.9133	89.0884	81.662	87.7124	84.7634
	22.5	79.945	75.4682	82.9876	83.8817	84.2105	83.5723	79.8629			22.5	76.8255	59.8305	91.4038	84.0546	89.2731	86.991
	25	84.9524	82.9456	85.6584	86.4956	87.323	87.4759	82.0734			25	82.1057	66.2695	93.0503	86.3452	91.1103	89.2631
	27.5	86.9795	86.8346	88.4117	88.9906	90.0275	89.9179	84.321			27.5	85.7851	70.4978	94.3947	89.1155	92.098	91.4016
	30	92.9846	90.6411	90.923	92.2225	92.4249	92.5102	87.4491			30	89.284	77.3248	95.3707	90.9415	93.7772	92.404
	32.5	93.0481	93.2138	91.4676	93.7769	94.5805	94.4945	87.4597			32.5	92.408	81.6608	96.8281	93.191	95.4761	95.0325
	35	95.7679	95.2995	95.4918	95.4032	96.626	96.1098	96.3633			35	94.9947	90.4964	97.87	95.375	96.5824	96.6364
	37.5	99.8411	96.809	97.1861	97.0584	98.5941	98.3309	97.4291			37.5	97.1815	95.2805	99.0966	97.7693	97.906	98.0397
	40	100	100	100	100	100	100	100			40	100	100	100	100	100	100
	Pressure (cmH20)	Mean	SD								Pressure (cmH20)	Mean	SD
	0	0	0								0	0	0
	5	2.498	3.995								5	1.105	2.068
	7.5	6.673	7.756								7.5	10.42	6.084
	10	23.05	14.09								10	34.74	25.66
	12.5	43.35	15.03								12.5	52.81	26.86
	15	61.03	9.705								15	64.39	24.51
	17.5	70.28	7.769								17.5	70.42	23.03
	20	77.01	5.224								20	77.09	15.62
	22.5	81.42	3.187								22.5	81.4	11.72
	25	85.27	2.1								25	84.69	9.806
	27.5	87.93	2.035								27.5	87.22	8.695
	30	91.31	1.907								30	89.85	6.493
	32.5	92.58	2.489								32.5	92.43	5.513
	35	95.87	0.5114								35	95.33	2.577
	37.5	97.89	1.085								37.5	97.55	1.272
	40	100	0								40	100	0

## Sheet: Figure 4B
	Bladder
	Figure 4B		Cluster area fraction (%)
	WT	SK2+/T
	0.28	12.79
	1.9	11.23
	4.38	21.7
	4.96	8.6
Mean	2.88	13.58
SEM	1.092	2.841

## Sheet: Figure 4D
	Bladder sensory neurons
	Figure 4D		Cluster area fraction (%)
	WT	SK2+/T
	5.65	3.88
	0.35	0
	1.77	18.91
	1.74	7.83
	0.93	29.46
	2.55	10.32
	8.86	18.16
	2.55	8.58
	1.67	22.08
	0.84	11.21
	0	3.65
	9.18	7.79
	7.49	12.33
	4.96	2.12
	2.77	4.25
	17.89	2.71
	2.53	10.89
	2.54	20.33
	8.14	3.01
	2.97	7.3
	9.48	1.26
	3.45	1.38
	6.04	38.8
	3.7	8.82
	0.29	1.11
	13.25	7.48
	31.49	18.23
	3.26	19.67
	4.27	11.75
	1.73	2.76
	6.64	0.83
	11.92	4.15
	12.2	15.78
	1	24.58
	2.66	12.84
	1.33	6.59
	10.32	12.31
	5.63	25.06
	35.47	15.56
	20.75	0
	5.27	1.49
	22.43	8.54
	18.11	5.18
	9.7	31.11
	2.85	3.93
	1.18	1.27
	0	2.24
	23.18	33.81
	29.27	0
	5.22	7.01
	22.31	6.34
	15.72	8.65
	6.59	6.76
	1.94	5.79
	11.9	4.54
	0.59	19.32
	8.38	0
	11.88	1.49
	33.33	2.71
	0.64	6.14
	3.33	15.89
	0.56	12.22
	0	7.02
	0.19	2.55
	2.3	11.25
	31.38	2.52
	5.42	2.83
	21.09	2.44
	8.23	13.97
	14.03	1.16
	0.99	8.11
	15.41	7.89
	17.74	0
	0	0.78
	14.59	0.11
	22.73	4.44
	0	16.69
	0.7	13.3
		0.55
		8.8
		1.17
		5.68
		7.21
		6.89
		4.42
		2.14
		1.19
		5.43
		10.22
		6.84
		8.93
		5.99
		8.59
		9.37
		40.79
		10.31
		25.29
		17.8
		34.73
		44.19
		19.58
		18.73
		14.08
		23.04
		0
		11.13
		20.43
		6.61
		1.58
		1.98
		7.96
		30.09
		9.49
		1.96
		3.06
		40.93
		20.2
		11.26
		9.97
		50.42
		9.72
		40.11
		31.26
		7.37
		28.61
		30.68
		2.62
		40.04
		9.82
		45.21
		0
		5.76
		4
Mean	8.454	11.56
SEM	1.026	0.9923

## Sheet: Figure 5D
	Figure 5D
	WT	saline											WT	CYP
	Pressure (cmH20)	Mean firing rate (Hz)											Pressure (cmH20)	Mean firing rate (Hz)
	10	0	0.230769	0.538462	75.6154	0.192308	0.730769	0.269231	0	0.961539	0		10	449.038	12.6539	25.2692	166.231	0	0	0.076923	0.153846	27.6538
	20	22.2692	15.2692	0.807692	143.462	-0.03846	0	1.07692	8.53846	0	5.66633		20	589.346	326	0.12	430.962	70.0385	0.115385	7.80769	137.231	474.692
	30	96.9231	86.1539	0	241.346	0.038462	0	0	9.34615	0	96.3672		30	674.692	525.654	54.5	555.731	96.6638	0.192308	62.6667	241.469	677.962
	40	359.077	187.615	287.038	305.406	46.9231	222.885	0.923077	66.6539	0.230769	273.054		40	713.346	538.731	79.1154	630.269	124.962	174.808	85	292.477	795.731
	50	405.077	336.318	257.846	376.423	308.271	1.23077	201.808	163.731	719.846	327.498		50	659.269	574.615	394.192	679.923	213.038	554.115	281.731	347.654	793.756
	60	631.038	458.192	376.692	374.346	360.038	608.385	517.731	305.615	746	418.912		60	717.769	629.254	304.577	681.412	520.346	509.694	459.439	421.308	852.923
													WT
	Pressure (cmH20)	Mean	SD										Pressure (cmH20)	Mean	SD
	10	7.854	23.81										10	75.68	149.7
	20	19.71	44.14										20	226.3	231.2
	30	53.02	79.11										30	321.1	284.3
	40	175	135.2										40	381.6	288.1
	50	309.8	186.7										50	499.8	199
	60	479.7	142.3										60	566.3	169

## Sheet: Figur 5E
	Figure 5E
	SK2+/T	saline											SK2+/T	CYP
	Pressure (cmH20)	Mean firing rate (Hz)											Pressure (cmH20)	Mean firing rate (Hz)
	10	3.03846	113.077	13.7692	0	1.03846	2.53846	0					10	5.73077	1.15385	0	0	0	9.34615
	20	19.2308	195.654	0	9.32336	16.5769	0	0.230769					20	12.6923	9.54274	1.81766	35.0769	0	83.8461
	30	1.34615	122.154	61.7308	54.7692	180.192	0.192308	25.6154					30	24.1154	62.1923	4.03846	197.846	0	177.094
	40	18.3462	452.923	53.1154	151.39	306.654	0	43.1852					40	37.5385	62.7308	29.8305	208.154	0.269231	204.846
	50	64.4615	480.115	44.3462	236.423	118.962	22.8462	210.923					50	50.6538	115.346	66.0698	221.269	4.92308	291
	60	108.5	572.5	362.846	255.654	307.162	363.654	293.846					60	88.3461	242.923	101.615	350.577	240.654	368.808
													Pressure (cmH20)	Mean	SD
	Pressure (cmH20)	Mean	SD										10	2.705	3.94
	10	19.07	41.73										20	23.83	31.97
	20	34.43	71.55										30	77.55	88.19
	30	63.71	66.39										40	90.56	92
	40	146.5	171.7										50	124.9	109.9
	50	168.3	159.9										60	232.2	118.8
	60	323.5	139.7

[truncated: 14 more sheets: Figure 5F, Figure 6B, Figure 6C, Figure 6D, Figure 7A, Figure 7B, Figure 7C, Figure 7D, Figure 7E, Figure 7F, Supplemental Figure 1, Supplemental Figure 2E, Supplemental Figure 2F , Membrane potential neurons]
